# Supplementary material for: Fully efficient, two-stage analysis of multi-environment trials with directional dominance and multi-trait genomic selection
Source: Theor Appl Genet. 2023 Mar 22;136(4):65. doi: 10.1007/s00122-023-04298-x (PMC10033618; doi:10.1007/s00122-023-04298-x)
Supplement: Supplementary file 3 — Supplementary file3 (ZIP 14439 KB) [file 122_2023_4298_MOESM3_ESM.zip]

Archive with 9 entries (8 files):
- StageWise/
- StageWise/Vignette2.html
- __MACOSX/StageWise/._Vignette2.html
- StageWise/Vignette3.html
- __MACOSX/StageWise/._Vignette3.html
- StageWise/Vignette1.html
- __MACOSX/StageWise/._Vignette1.html
- StageWise/manual.pdf
- StageWise/StageWise_0.95.tar.gz
